# Supplementary material for: Transcription Factors in Fungi: TFome Dynamics, Three Major Families, and Dual-Specificity TFs
Source: Front Genet. 2017 May 4;8:53. doi: 10.3389/fgene.2017.00053 (PMC5415576; doi:10.3389/fgene.2017.00053)
Supplement: Table S3 — List of TFDFs detected in 205 fungal and microsporidial genomes. Only the families detected in more than 5 species are shown. For abbreviations, see Table S1. [file Table3.XLSX]

## Sheet: Tabelle1
TF-type DBD families		Ascomycetes
IPR Ids	DBD family Name	Artbe	Artol	Ascsa	Aspbr	Aspcl	Aspfl	Aspfo	Aspfu	Aspgl	Aspka	Aspni	Aspnid	Aspor	Aspsy	Aspte	Asptu	Aspve	Aspwe	Aspzo	Aurme	Aurna	Aurpu	Aursu	Bauco	Beaba	Blugr	Botci	Botdo	Cenge	Clafu	Cocca	Cocci	Coche	Colgr	Cormi	Dotse	Eurru	Eutla	Fusfu	Fusgr	Fusox	Fusve	Glalo	Grocl	Gymau	Hyspu	Lepma	Macph
IPR000005	Helix-turn-helix, AraC type	4	3	5	8	2	8	9	8	3	6	4	4	7	6	2	6	4	8	12	4	4	4	4	2	10	4	5	5	5	5	5	2	8	8	4	5	3	8	6	9	4	4	2	6	2	6	5	3
IPR000007	Tubby, C-terminal	0	0	0	0	0	0	0	0	0	0	0	0	0	0	0	0	0	0	0	0	0	0	0	0	0	0	0	0	0	0	0	0	0	0	0	0	0	0	0	0	0	0	0	0	0	0	0	0
IPR000197	Zinc finger, TAZ-type	0	0	0	0	0	0	0	0	0	0	0	0	0	0	0	0	0	1	0	0	0	0	0	1	0	0	0	0	0	0	0	0	0	0	0	0	0	0	0	0	0	0	0	0	0	0	0	0
IPR000232	Heat shock factor (HSF)-type, DNA-binding	3	3	3	3	2	3	4	6	3	3	3	3	3	4	3	3	3	3	3	3	3	3	3	3	3	3	3	3	3	3	3	3	3	3	2	3	3	3	3	3	5	3	3	3	3	3	3	4
IPR000327	POU-specific	0	0	0	0	0	0	0	0	0	0	0	0	0	0	0	0	0	0	0	0	0	0	0	0	0	0	0	0	0	0	0	0	0	0	0	0	0	0	0	0	0	0	0	0	0	0	0	0
IPR000418	Ets	1	0	0	0	1	0	0	0	0	0	0	0	0	1	0	0	1	0	1	2	2	2	2	0	0	0	0	1	0	1	0	1	0	0	0	1	0	0	0	0	0	0	0	0	1	1	0	1
IPR000551	Bacterial regulatory protein, MerR	0	0	0	0	0	0	0	0	0	0	0	0	0	0	0	0	0	0	2	0	0	0	0	0	0	0	0	0	0	0	0	0	0	0	0	0	0	0	0	0	0	0	1	0	0	0	0	0
IPR000571	Zinc finger, CCCH-type	8	15	20	14	14	15	15	14	16	14	14	14	11	15	13	14	15	14	13	15	15	15	15	16	15	11	15	16	25	19	18	13	17	14	13	18	17	11	18	16	16	16	17	16	18	20	18	14
IPR000679	Zinc finger, GATA-type	4	8	9	7	7	8	10	7	6	7	7	7	8	8	6	7	8	10	7	9	9	9	9	7	12	6	8	9	8	10	6	5	7	10	9	9	6	2	10	7	8	6	8	6	4	3	5	7
IPR000792	Bacterial regulatory protein, LuxR	0	0	0	1	0	0	0	1	1	0	1	7	1	1	1	0	0	2	5	2	2	2	2	0	1	0	1	1	1	0	5	1	5	2	2	0	1	1	0	1	0	1	0	0	0	2	2	1
IPR000814	TATA-box binding	1	1	1	1	1	1	1	1	1	1	1	1	1	1	1	1	1	1	2	1	1	1	1	1	1	1	1	1	1	1	1	1	1	1	1	1	1	2	1	1	1	1	1	2	1	1	1	1
IPR000818	TEA/ATTS	0	1	1	1	1	1	1	1	1	1	1	1	2	1	1	1	1	1	1	1	1	1	1	1	1	1	0	1	1	1	0	0	0	1	1	1	1	0	1	1	1	1	1	1	0	1	1	0
IPR000835	Bacterial regulatory protein, MarR	0	0	1	0	0	0	0	0	0	0	0	0	0	0	0	0	0	1	8	0	0	0	0	0	0	0	0	0	0	0	0	0	0	0	0	0	0	0	0	0	0	0	0	0	0	0	0	2
IPR000843	Bacterial regulatory protein, LacI	0	0	0	0	0	0	0	0	0	0	0	1	0	0	0	0	0	0	2	0	0	0	0	0	0	0	0	0	0	0	1	1	1	1	0	0	0	0	2	0	1	1	0	0	0	0	0	0
IPR000944	Transcriptional regulator, Rrf2	0	2	0	0	0	0	0	0	0	0	0	0	0	0	0	0	0	0	0	0	0	0	0	0	0	0	0	0	0	0	0	0	0	0	0	0	0	0	0	0	0	0	0	0	0	0	0	0
IPR000967	Zinc finger, NF-X1-type	1	3	0	3	2	1	3	2	4	1	2	1	1	2	0	3	2	3	3	2	2	2	2	3	1	1	1	1	5	0	1	1	2	2	1	1	3	0	1	2	2	0	2	2	2	0	2	0
IPR001034	Bacterial regulatory protein, DeoR N-terminal	0	0	0	0	0	0	0	0	0	0	0	0	0	0	1	0	0	0	2	0	0	0	0	0	0	0	0	0	0	0	0	0	0	0	0	0	0	0	0	0	0	0	0	0	0	0	0	0
IPR001083	Copper fist DNA-binding	0	2	1	3	3	2	2	2	3	1	1	3	2	5	1	2	5	3	3	1	1	1	1	2	3	2	2	2	2	1	2	2	2	2	3	2	4	0	4	5	2	2	3	1	1	2	2	1
IPR001138	Zn_cluster	55	101	215	445	199	253	379	238	288	235	348	335	214	566	211	363	610	381	307	220	220	220	220	137	238	35	143	260	189	137	202	116	216	230	204	170	274	53	547	281	318	254	232	153	125	121	142	136
IPR001275	DM DNA-binding	0	0	0	0	0	0	0	0	0	0	0	0	0	0	0	0	0	0	0	0	0	0	0	0	1	1	0	0	0	0	0	0	0	0	0	0	0	0	0	0	0	0	0	0	1	0	0	0
IPR001289	CCAAT-binding transcription factor, subunit B	1	1	1	1	1	1	1	1	1	1	1	1	1	1	1	1	1	1	1	1	1	1	1	1	1	1	1	1	1	1	1	1	1	1	1	1	1	0	1	1	1	1	1	1	1	2	1	1
IPR001356	Homeobox	5	7	9	10	7	7	9	7	6	9	9	7	7	12	7	9	11	10	7	6	6	6	6	8	10	5	10	13	17	10	13	7	11	11	8	7	7	1	16	12	18	14	8	8	8	11	9	9
IPR001387	Helix-turn-helix type 3	1	2	1	1	1	1	1	1	1	1	1	1	1	1	1	1	1	1	2	1	1	1	1	0	1	1	1	2	2	1	2	1	2	1	1	1	1	1	1	1	1	1	1	2	1	2	2	1
IPR001471	Pathogenesis-related transcriptional factor and ERF, DNA-binding	0	0	0	0	0	0	0	0	0	0	0	0	0	0	0	0	0	0	0	0	0	0	0	0	0	0	0	0	0	0	0	0	0	0	0	0	0	0	0	0	0	0	0	0	0	0	0	0
IPR001523	Paired box protein, N-terminal	0	0	0	0	0	0	0	0	0	0	0	0	0	0	0	0	0	0	0	0	0	0	0	0	0	0	0	0	0	0	0	0	0	0	0	0	0	0	0	0	0	0	0	0	0	0	0	0
IPR001699	Transcription factor, T-box	0	0	0	0	0	0	0	0	0	0	0	0	0	0	0	0	0	0	0	0	0	0	0	0	0	0	0	0	0	0	0	0	0	0	0	0	0	0	0	0	0	0	0	0	0	0	0	0
IPR001766	Fork head transcription factor	4	4	5	5	4	4	5	4	5	4	4	8	4	5	4	4	5	5	5	5	5	5	5	6	4	4	4	6	7	6	5	4	6	5	4	7	4	4	5	4	6	5	4	4	4	5	4	4
IPR001808	Bacterial regulatory protein, Crp	0	0	0	0	0	0	0	0	0	0	0	0	0	0	0	0	0	0	0	0	0	0	0	0	0	0	0	0	0	0	0	0	0	0	0	0	0	0	0	0	0	0	0	0	0	0	0	0
IPR001845	Bacterial regulatory protein, ArsR	0	0	0	0	0	0	0	0	0	0	0	0	0	0	0	0	0	0	0	0	0	0	0	0	0	0	0	1	0	0	0	0	0	0	0	0	0	0	0	0	0	0	1	0	0	0	0	0
IPR001878	Zinc finger, CCHC-type	6	15	13	8	9	10	10	8	12	8	7	11	12	8	8	3	4	6	6	8	8	8	8	5	14	15	32	13	0	13	4	11	4	11	10	8	16	8	11	10	19	11	10	8	6	9	9	21
IPR002059	Cold-shock protein, DNA-binding	0	0	0	0	1	0	0	0	0	0	0	1	0	1	0	0	1	0	3	0	0	0	0	0	0	0	0	0	0	0	0	0	0	0	0	0	0	0	0	1	0	0	0	1	0	0	0	0
IPR002100	Transcription factor, MADS-box	2	3	2	6	2	2	10	4	3	4	3	2	3	5	3	4	3	7	3	2	2	2	2	2	2	2	1	3	2	2	2	4	2	2	2	3	2	2	2	2	4	2	2	3	2	2	2	2
IPR002197	Helix-turn-helix, Fis-type	1	2	3	0	2	2	0	0	1	0	2	2	2	2	1	0	1	2	1	1	1	1	1	2	5	0	0	4	1	1	1	2	0	1	3	1	1	5	2	2	1	2	1	0	1	2	1	4
IPR002653	Zinc finger, A20-type	0	0	0	0	0	0	0	0	0	0	0	0	0	0	0	0	0	0	0	0	0	0	0	0	0	0	0	0	0	0	0	0	0	0	0	0	0	0	0	0	0	0	0	0	0	0	0	0
IPR003150	DNA-binding RFX	1	1	1	1	1	1	1	1	1	1	1	1	1	1	1	1	1	1	1	1	1	1	1	1	1	1	0	1	1	1	1	1	1	1	1	1	1	0	1	1	1	1	1	1	1	1	1	1
IPR003163	APSES-type DNA-binding domain	3	3	4	4	4	3	4	4	4	4	4	4	2	4	3	4	4	4	4	4	4	4	4	4	4	4	3	5	4	4	5	4	4	4	2	3	4	3	3	4	3	3	5	3	4	3	4	2
IPR003316	Transcription factor E2F/dimerisation partner (TDP)	0	0	0	0	0	0	0	0	0	0	0	0	0	0	0	0	0	0	0	0	0	0	0	0	0	0	0	0	0	0	0	0	0	0	0	0	0	0	0	0	0	0	0	0	0	0	0	0
IPR003656	Zinc finger, BED-type predicted	0	1	1	1	1	1	1	1	1	1	1	1	0	1	4	1	1	1	1	1	1	1	1	1	4	0	1	1	1	0	1	1	1	1	0	0	1	1	1	1	1	1	1	1	1	1	1	1
IPR003657	DNA-binding WRKY	0	1	0	0	0	0	0	0	0	0	0	0	0	0	0	0	0	0	0	0	0	0	0	0	0	0	0	0	0	0	0	0	0	0	0	0	0	0	0	0	0	0	0	0	0	0	0	0
IPR003902	Transcriptional regulator, GCM-like	0	0	0	0	0	0	0	0	0	0	0	0	0	0	0	0	0	0	0	0	0	0	0	0	0	0	0	0	0	0	0	0	0	0	0	0	0	0	0	0	0	0	0	0	0	0	0	0
IPR003958	Transcription factor CBF/NF-Y/archaeal histone	5	6	6	6	6	4	6	6	5	5	4	5	4	6	6	6	6	6	6	6	6	6	6	6	6	7	6	6	6	6	7	6	7	6	5	6	6	6	6	6	6	5	6	5	6	7	6	5
IPR004022	DDT	1	1	1	1	1	1	1	1	1	1	1	1	1	1	1	1	1	1	1	1	1	1	1	1	1	1	1	1	1	1	1	1	1	1	1	1	1	1	1	1	1	1	1	1	1	1	1	1
IPR004181	Zinc finger, MIZ-type	2	2	2	3	3	3	3	2	3	3	3	3	1	3	3	3	3	3	3	3	3	3	3	3	3	3	3	3	3	3	3	3	3	3	3	3	3	2	3	3	2	2	2	3	3	3	3	3
IPR004198	Zinc finger, C5HC2-type	0	1	0	0	0	1	1	0	0	1	0	0	1	0	0	1	0	0	0	0	0	0	0	0	0	0	0	0	0	0	0	0	0	0	0	0	0	0	0	0	0	0	0	0	0	0	0	0
IPR004333	Transcription factor, SBP-box	0	0	0	0	0	0	0	0	0	0	0	0	0	1	0	0	0	0	0	0	0	0	0	0	0	0	0	0	0	0	0	0	0	0	0	0	0	0	1	0	0	0	0	1	1	0	0	0
IPR004645	DNA-binding protein Tfx	0	0	0	0	0	0	0	0	0	0	0	0	0	0	0	0	0	0	0	0	0	0	0	0	0	0	0	0	0	0	0	0	1	0	0	0	0	0	0	0	0	0	0	0	0	0	0	0
IPR004823	TATA box binding protein associated factor (TAF)	1	4	3	2	2	2	2	2	3	2	2	2	2	2	2	2	2	2	2	3	3	3	3	2	1	3	2	2	3	2	3	2	3	1	1	2	3	1	3	3	3	3	3	1	2	3	3	2
IPR004826	Maf transcription factor	0	1	0	0	0	0	0	0	0	0	0	0	0	0	0	0	0	0	0	0	0	0	0	0	0	0	0	0	0	0	0	0	0	0	0	0	0	0	0	0	0	0	0	0	0	0	0	0
IPR004827	Basic-leucine zipper (bZIP) transcription factor	16	20	23	25	25	24	24	25	20	19	20	21	15	31	22	18	24	22	25	16	16	16	16	18	25	12	20	36	32	18	25	20	27	27	21	16	21	21	32	28	82	25	27	21	15	23	21	24
IPR005011	SART-1 protein	1	1	1	1	1	1	1	1	1	1	1	1	1	1	1	1	1	1	1	1	1	1	1	1	1	1	1	1	1	1	1	1	1	1	1	1	1	1	1	1	1	1	1	1	1	1	1	1
IPR006780	YABBY protein	0	0	0	0	0	0	0	0	0	0	0	0	0	0	0	0	0	0	0	0	0	0	0	0	0	0	0	0	0	0	0	0	0	0	0	0	0	0	0	0	0	0	0	0	0	0	0	0
IPR006856	Mating-type protein MAT alpha 1	0	0	0	0	1	1	1	1	1	0	1	1	1	0	1	1	0	0	0	1	1	1	1	0	1	0	1	1	1	0	1	0	0	0	1	0	1	0	0	1	1	1	1	0	1	1	0	1
IPR007087	Zinc finger, C2H2-type	54	108	99	121	78	77	109	78	94	89	96	88	65	135	81	99	140	110	84	86	86	86	86	81	97	50	85	112	166	74	111	83	101	99	70	102	89	44	136	101	118	93	120	77	82	86	82	82
IPR007196	CCR4-Not complex component, Not1	1	1	1	1	1	1	1	1	1	1	1	1	1	1	1	1	1	1	1	1	1	1	1	1	1	1	1	1	1	1	1	1	1	1	1	1	1	1	1	1	0	1	1	1	1	1	1	1
IPR007396	Negative transcriptional regulator	0	1	1	3	1	3	4	2	1	4	3	1	3	2	2	3	2	4	1	1	1	1	1	0	1	0	2	3	0	0	1	1	1	1	1	0	2	1	2	2	2	3	1	0	1	0	0	1
IPR007604	CP2 transcription factor	2	1	1	1	2	2	1	3	1	1	1	1	2	1	1	1	1	3	1	1	1	1	1	1	1	1	1	2	1	1	1	1	1	1	1	1	1	1	1	1	1	1	1	1	1	1	1	1
IPR007889	Helix-turn-helix, Psq	0	0	0	2	0	2	1	0	1	0	8	20	1	0	5	0	0	0	0	2	2	2	2	0	3	0	8	6	8	0	2	0	2	0	1	0	1	2	3	0	1	0	0	0	2	0	0	7
IPR008895	YL1 nuclear	1	1	1	1	1	1	1	1	1	1	1	1	1	1	1	1	0	1	1	1	1	1	1	0	1	1	1	1	1	1	1	1	1	1	1	1	1	1	1	1	1	1	1	1	1	1	1	1
IPR008917	Eukaryotic transcription factor, Skn-1-like, DNA-binding	2	4	2	4	1	2	2	3	1	2	2	3	0	4	3	2	4	2	2	2	2	2	2	3	4	2	2	2	4	3	4	2	4	4	4	3	2	4	3	4	5	4	2	4	3	2	4	3
IPR008967	p53-like transcription factor, DNA-binding	2	2	3	2	2	2	4	2	2	2	3	2	2	2	2	3	2	2	3	3	3	3	3	2	3	3	3	3	2	2	2	2	2	3	4	2	2	3	3	3	5	3	4	3	2	2	2	1
IPR009044	ssDNA-binding transcriptional regulator	1	1	1	1	1	1	1	1	1	1	0	1	1	1	0	1	1	1	1	1	1	1	1	1	1	1	2	1	1	1	1	1	1	1	1	1	1	1	1	1	1	1	1	1	1	1	1	1
IPR009057	Homeodomain-like	35	38	40	42	35	40	42	43	45	41	49	75	53	52	43	37	43	44	47	44	44	44	44	43	50	31	49	47	69	46	51	48	48	35	37	37	44	26	55	46	57	43	47	37	43	44	37	52
IPR009061	Putative DNA binding	2	6	2	3	3	2	2	4	2	2	3	4	2	2	2	2	2	3	7	2	2	2	2	5	3	2	2	6	3	4	3	2	3	2	2	2	2	3	2	3	2	2	2	2	2	2	3	3
IPR009395	GCN5-like 1	0	1	0	0	1	0	0	0	0	0	1	0	0	0	0	0	0	1	0	0	0	0	0	0	0	0	0	0	1	0	0	0	0	0	0	0	0	0	0	0	0	0	0	0	0	1	0	0
IPR010666	Zinc finger, GRF-type	0	0	1	0	0	0	0	1	0	0	0	0	0	0	0	0	0	0	0	1	1	1	1	1	1	0	2	1	0	1	0	2	0	2	1	1	0	3	2	1	2	1	2	3	2	0	0	0
IPR010770	SGT1	1	2	1	1	1	1	1	1	1	1	1	1	1	1	1	1	1	1	1	1	1	1	1	1	1	1	1	1	1	1	1	1	1	1	1	1	1	1	1	1	1	1	1	1	1	1	1	1
IPR010919	SAND-like	0	0	0	0	0	0	0	0	0	0	0	0	0	0	0	0	0	0	0	0	0	0	0	0	0	0	0	0	0	0	0	0	0	0	0	0	0	0	1	0	2	1	0	0	0	0	0	0
IPR010921	Trp repressor/replication initiator	0	0	0	0	1	0	0	0	0	0	0	0	0	0	0	0	0	1	2	0	0	0	0	0	0	0	0	0	0	0	0	0	0	0	0	0	0	0	0	0	0	0	1	0	0	0	0	0
IPR010982	Lambda repressor-like, DNA-binding	2	3	2	4	2	2	5	2	3	5	4	2	2	3	3	4	3	2	5	3	3	3	3	1	3	1	2	2	4	3	4	4	2	2	2	4	3	3	5	2	5	3	2	2	3	2	2	2
IPR010985	Ribbon-helix-helix	0	0	0	0	0	0	0	0	0	0	0	0	0	1	0	0	1	0	0	0	0	0	0	0	1	0	1	0	0	0	1	0	1	0	1	1	0	0	1	0	0	1	0	0	0	1	0	0
IPR011598	Helix-loop-helix DNA-binding	9	9	16	13	9	13	13	10	10	14	13	15	11	16	11	10	17	11	13	16	16	16	16	9	10	7	9	12	13	14	14	8	14	11	11	14	10	6	16	16	68	17	13	12	8	10	12	17
IPR012294	Transcription factor TFIID, C-terminal/DNA glycosylase, N-terminal	2	2	2	2	2	2	2	2	2	2	2	2	2	2	2	1	2	2	3	2	2	2	2	2	3	2	2	2	2	2	2	2	2	2	2	2	2	2	3	2	2	2	2	2	2	2	2	2
IPR013921	TATA-binding related factor	0	1	0	0	0	0	0	0	0	0	0	0	0	0	0	0	0	0	0	0	0	0	0	0	0	0	0	0	0	0	0	0	0	0	0	0	0	0	0	0	0	0	0	0	0	0	0	0
IPR013932	TATA-binding protein interacting (TIP20)	1	1	1	1	1	1	1	1	1	1	1	1	1	1	1	1	1	1	1	1	1	1	1	1	1	1	1	1	1	1	1	1	1	1	1	1	1	1	1	1	1	1	1	1	1	1	1	1
IPR015988	STAT transcription factor, coiled coil	0	2	3	1	2	2	1	0	2	1	1	1	2	1	3	1	0	2	1	1	1	1	1	2	1	1	1	3	0	2	3	1	2	1	1	1	1	1	3	2	3	4	1	0	3	1	0	1
IPR016032	Signal transduction response regulator, C-terminal effector	0	0	0	0	0	0	0	0	0	0	0	0	0	0	0	0	0	0	4	0	0	0	0	1	1	0	0	0	0	0	0	0	0	0	1	0	0	0	0	0	0	1	1	0	0	0	0	0
IPR016177	DNA-binding, integrase-type	0	0	0	0	1	0	0	0	0	0	0	0	0	0	0	0	0	0	0	0	0	0	0	0	0	0	0	0	0	0	0	0	0	1	0	0	0	0	0	0	0	0	0	0	0	0	0	0
IPR024061	NDT80 DNA-binding domain	0	0	0	0	0	0	0	0	0	0	0	0	0	0	0	0	0	0	0	0	0	0	0	0	0	0	0	0	0	0	0	0	0	0	0	0	0	0	0	0	0	0	0	0	0	0	0	0
IPR025659	Tubby C-terminal-like domain	0	0	0	0	0	0	0	0	0	0	0	0	0	0	0	0	0	0	0	0	0	0	0	0	0	0	0	0	0	0	0	0	0	0	0	0	0	0	0	0	0	0	0	0	0	0	0	0
IPR012340	Nucleic acid-binding, OB-fold	0	0	0	0	0	0	0	0	0	0	0	0	0	0	0	0	0	0	0	0	0	0	0	0	0	0	0	0	0	0	0	0	0	0	0	0	0	0	0	0	0	0	0	0	0	0	0	0
[truncated: 157 more columns]
