# Supplementary material for: Transcription Factors in Fungi: TFome Dynamics, Three Major Families, and Dual-Specificity TFs
Source: Front Genet. 2017 May 4;8:53. doi: 10.3389/fgene.2017.00053 (PMC5415576; doi:10.3389/fgene.2017.00053)
Supplement: Table S4 — List of TFgFs detected in 205 fungal and microsporidial genomes. [file Table4.XLSX]

## Sheet: TFgFs in fungi and Microsp
TF gene families	Ascomycetes
A.	Artbe	Artol	Ascim	Aspca	Aspcl	Aspfl	Aspfo	Aspfu	Aspgl	Aspka	Aspnd	Aspni	Aspor	Aspsy	Aspte	Asptu	Aspve	Aspwe	Aspzo	Aulhe	Aurpu	Bauco	Beaba1	Botci	Botdo	Cenge	Clafu	Cocca	Coche	Cocim	Colgr	Cormi	Dotse	Dotsy	Eurru	Eutla	Fusfu	Fusox	Fusve	Glalo	Grocl	Gymau	Hyspu	Lepma	Macph	Maggr	Melva	Metan	Monha
APSES	3	3	5	4	4	3	4	4	4	4	4	4	2	4	3	4	4	4	4	4	4	4	4	3	5	4	4	5	4	4	4	2	3	3	4	3	3	3	3	5	3	4	3	4	2	3	5	3	3
Bacterial regulatory protein, ArsR	0	0	0	0	0	0	0	0	0	0	0	0	0	0	0	0	0	0	0	0	0	0	0	0	1	0	0	0	0	0	0	0	0	0	0	0	0	0	0	1	0	0	0	0	0	0	0	0	0
Bacterial regulatory protein, Crp	0	0	0	0	0	0	0	0	0	0	0	0	0	0	0	0	0	0	0	0	0	0	0	0	0	0	0	0	0	0	0	0	0	0	0	0	0	0	0	0	0	0	0	0	0	0	0	0	0
Bacterial regulatory protein, DeoR N-terminal	0	0	0	0	0	0	0	0	0	0	0	0	0	0	1	0	0	0	2	0	0	0	0	0	0	0	0	0	0	0	0	0	0	0	0	0	0	0	0	0	0	0	0	0	0	0	1	0	0
Bacterial regulatory protein, LacI	0	0	0	0	0	0	0	0	0	0	1	0	0	0	0	0	0	0	2	1	0	0	0	0	0	0	0	1	1	1	1	0	0	0	0	0	2	1	1	0	0	0	0	0	0	1	1	0	0
Bacterial regulatory protein, LuxR	0	0	1	0	0	0	0	1	1	0	7	1	1	1	1	0	0	2	5	0	2	0	1	1	1	1	0	5	5	1	2	2	0	1	1	1	0	0	1	0	0	0	2	2	1	0	0	0	1
Bacterial regulatory protein, MarR	0	0	0	0	0	0	0	0	0	0	0	0	0	0	0	0	0	1	8	0	0	0	0	0	0	0	0	0	0	0	0	0	0	0	0	0	0	0	0	0	0	0	0	0	2	0	1	0	0
Bacterial regulatory protein, MerR	0	0	1	1	0	0	0	0	0	0	0	0	0	0	0	0	0	0	2	0	0	0	0	0	0	0	0	0	0	0	0	0	0	0	0	0	0	0	0	1	0	0	0	0	0	0	0	0	0
BESS	0	0	0	0	0	0	0	0	0	0	0	0	0	0	0	0	0	0	0	0	0	0	0	0	0	0	0	0	0	0	0	0	0	0	0	0	0	0	0	0	0	0	0	0	0	0	0	0	0
bZIP	16	19	19	6	25	23	24	25	19	19	21	20	14	31	22	18	24	22	25	18	16	18	24	20	34	30	18	25	27	20	25	20	16	24	20	21	32	82	25	25	21	15	23	21	24	21	36	24	19
C2H2/CCHC/CCCH/C5HC2	67	133	252	82	93	96	119	91	109	104	99	107	80	129	93	100	131	115	96	106	99	96	119	128	130	166	101	125	113	103	116	89	120	126	109	63	143	144	113	141	92	101	108	102	112	107	203	108	116
CBF/NF-Y/archaeal histone	5	6	6	5	6	4	6	6	5	5	5	4	4	6	6	6	6	6	6	6	6	6	6	6	6	6	6	7	7	6	6	5	6	7	6	6	6	6	5	6	5	6	7	6	5	6	6	7	6
CCAAT-BindingTF	1	1	1	1	1	1	1	1	1	1	1	1	1	1	1	1	1	1	1	1	1	1	1	1	1	1	1	1	1	1	1	1	1	1	1	0	1	1	1	1	1	1	2	1	1	1	2	1	1
CCR4-Not complex component, Not1	1	1	1	1	1	1	1	1	1	1	1	1	1	1	1	1	1	1	1	1	1	1	1	1	1	1	1	1	1	1	1	1	1	1	1	1	1	0	1	1	1	1	1	1	1	1	1	1	1
Cold-shock DBD	0	0	0	0	1	0	0	0	0	0	1	0	0	1	0	0	1	0	3	0	0	0	0	0	0	0	0	0	0	0	0	0	0	0	0	0	0	0	0	0	1	0	0	0	0	0	0	1	0
Copper fist	0	2	1	3	3	2	2	2	3	1	2	1	2	4	1	2	4	3	3	2	1	2	3	2	2	2	1	2	2	2	1	3	2	1	3	0	4	2	2	3	1	1	2	2	1	2	3	0	2
DM DNA-binding	0	0	0	0	0	0	0	0	0	0	0	0	0	0	0	0	0	0	0	0	0	0	1	0	0	0	0	0	0	0	0	0	0	0	0	0	0	0	0	0	0	1	0	0	0	0	1	0	0
DNA-binding protein Tfx	0	0	0	0	0	0	0	0	0	0	0	0	0	0	0	0	0	0	0	0	0	0	0	0	0	0	0	0	1	0	0	0	0	0	0	0	0	0	0	0	0	0	0	0	0	0	0	0	0
DNA-binding WRKY	0	1	1	0	0	0	0	0	0	0	0	0	0	0	0	0	0	0	0	0	0	0	0	0	0	0	0	0	0	0	0	0	0	0	0	0	0	0	0	0	0	0	0	0	0	0	0	0	0
DNA-binding, integrase-type	0	0	0	0	1	0	0	0	0	0	0	0	0	0	0	0	0	0	0	0	0	0	0	0	0	0	0	0	0	0	0	0	0	0	0	0	0	0	0	0	0	0	0	0	0	0	1	0	1
E2F_TDP	0	0	0	0	0	0	0	0	0	0	0	0	0	0	0	0	0	0	0	0	0	0	0	0	0	0	0	0	0	0	0	0	0	0	0	0	0	0	0	0	0	0	0	0	0	0	0	0	0
Ets	1	0	0	1	1	0	0	0	0	0	0	0	0	1	0	0	1	0	1	0	2	0	0	0	1	0	1	0	0	1	0	0	1	0	0	0	0	0	0	0	0	1	1	0	1	0	0	0	0
Fork head TF	4	4	4	4	4	4	5	4	5	4	8	4	4	5	4	4	5	5	5	6	5	6	4	4	6	6	5	5	6	4	5	4	6	5	4	4	5	6	5	4	4	4	5	4	4	4	5	4	4
GATA	4	8	7	8	7	8	10	7	6	7	7	7	8	8	6	7	8	10	7	7	9	6	12	8	9	8	7	6	7	5	10	9	7	7	6	2	10	8	6	8	6	4	3	5	7	10	8	7	8
GCM-like	0	0	1	0	0	0	0	0	0	0	0	0	0	0	0	0	0	0	0	0	0	0	0	0	0	0	0	0	0	0	0	0	0	0	0	0	0	0	0	0	0	0	0	0	0	0	0	0	0
GCN5L1	0	1	1	0	1	0	0	0	0	0	0	1	0	0	0	0	0	1	0	1	0	0	0	0	0	1	0	0	0	0	0	0	0	1	0	0	0	0	0	0	0	0	1	0	0	0	0	0	1
Heat shock factor (HSF)-type	3	3	3	3	2	3	4	6	3	3	3	3	3	4	3	3	3	3	3	3	3	3	3	3	3	3	3	3	3	3	3	2	3	3	3	3	3	5	3	3	3	3	3	3	4	3	3	4	3
HLH, helix-loop-helix	9	9	10	9	9	13	13	10	10	14	15	13	11	16	11	10	17	11	13	9	16	9	10	9	12	13	14	14	14	8	11	11	14	12	10	6	16	68	17	13	12	8	10	12	17	11	22	12	10
HTH/Homeodomain-like	38	43	53	36	39	49	49	49	49	44	75	58	57	57	44	40	44	52	52	52	49	47	61	53	59	74	52	55	52	51	45	44	43	42	47	42	61	65	52	49	44	46	50	41	66	38	70	51	50
lambda repressor(-like)/POU	2	3	6	3	2	2	5	2	3	5	2	4	2	3	3	4	3	2	3	2	3	1	3	2	2	4	3	4	2	4	2	2	4	3	3	3	5	5	3	2	2	3	2	2	2	2	3	3	2
LexA	0	1	0	0	0	0	0	0	0	0	0	0	0	0	0	0	0	0	1	0	0	0	0	0	0	0	0	0	0	0	0	0	0	0	0	0	0	0	0	0	0	0	0	0	0	0	0	0	0
MADS-box/SRF	2	3	2	1	2	2	10	4	3	4	2	3	3	5	3	4	3	7	3	2	2	2	2	1	3	2	2	2	2	4	2	2	3	2	2	2	2	4	2	2	3	2	2	2	2	2	5	4	2
Maf TF	0	1	0	0	0	0	0	0	0	0	0	0	0	0	0	0	0	0	0	0	0	0	0	0	0	0	0	0	0	0	0	0	0	0	0	0	0	0	0	0	0	0	0	0	0	1	0	0	0
Mating-type protein MAT alpha 1	0	0	0	0	1	1	1	1	1	0	1	1	1	0	1	1	0	0	0	1	1	0	1	1	1	1	0	1	0	0	0	1	0	1	1	0	0	1	1	1	0	1	1	0	1	0	1	1	0
No apical meristem (NAM) protein	0	0	0	0	0	0	0	0	0	0	0	0	0	0	0	0	0	0	0	0	0	0	0	0	0	0	0	0	0	0	0	0	0	0	0	0	0	0	0	0	0	0	0	0	0	0	0	0	0
p53	2	2	1	3	2	2	4	2	2	2	2	3	2	2	2	3	2	2	3	2	3	2	3	3	3	2	2	2	2	2	3	4	2	3	2	3	3	5	3	3	3	2	2	2	1	3	5	3	2
Putative DNA binding	2	6	5	2	3	2	2	4	2	2	3	3	2	2	2	2	2	3	5	3	2	5	3	2	6	3	4	2	2	2	2	2	2	3	2	3	2	2	2	2	2	2	2	3	3	2	2	2	4
Rel homology	0	0	0	0	0	0	0	0	0	0	0	0	0	0	0	0	0	0	0	0	0	0	0	0	0	0	0	0	0	0	0	0	0	0	0	1	0	0	0	0	0	0	0	0	0	0	0	0	0
RFX_DNA_binding	1	1	1	1	1	1	1	1	1	1	1	1	1	1	1	1	1	1	1	1	1	1	1	0	1	1	1	1	1	1	1	1	1	1	1	0	1	1	1	0	1	1	1	1	1	1	0	1	1
Ribbon-helix-helix	0	0	0	0	0	0	0	0	0	0	0	0	0	1	0	0	1	0	0	0	0	0	0	1	0	0	0	1	1	0	0	0	1	0	0	0	1	0	1	0	0	0	1	0	0	0	0	0	0
Rrf2	0	2	0	0	0	0	0	0	0	0	0	0	0	0	0	0	0	0	0	0	0	0	0	0	0	0	0	0	0	0	0	0	0	0	0	0	0	0	0	0	0	0	0	0	0	0	0	0	0
SAND-like	0	0	0	0	0	0	0	0	0	0	0	0	0	0	0	0	0	0	0	0	0	0	0	0	0	0	0	0	0	0	0	0	0	0	0	0	1	2	1	0	0	0	0	0	0	0	0	0	0
SART-1	1	1	1	1	1	1	1	1	1	1	1	1	1	1	1	1	1	1	1	1	1	1	1	1	1	1	1	1	1	1	1	1	1	1	1	1	1	1	1	1	1	1	1	1	1	1	1	1	1
SBP-box	0	0	0	1	0	0	0	0	0	0	0	0	0	1	0	0	0	0	0	0	0	0	0	0	0	0	0	0	0	0	0	0	0	0	0	0	1	0	0	0	1	1	0	0	0	0	0	1	0
SGT1	1	2	1	1	1	1	1	1	1	1	1	1	1	1	1	1	1	1	1	1	1	1	1	1	1	1	1	1	1	1	1	1	1	1	1	1	1	1	1	1	1	1	1	1	1	1	1	1	1
Signal transduction response regulator, C-terminal	0	0	0	0	0	0	0	0	0	0	0	0	0	0	0	0	0	0	8	0	0	0	0	0	0	0	0	0	0	0	0	0	0	0	0	0	0	0	1	1	0	0	0	0	0	0	0	0	0
Skn-1	0	1	0	1	0	0	0	1	0	0	0	0	0	0	0	0	1	0	0	0	0	0	0	0	0	0	0	0	0	0	0	0	0	0	0	1	0	0	0	0	0	1	0	1	0	0	0	1	1
ssDNA-binding transcriptional regulator	1	1	1	2	1	1	1	1	1	1	1	0	1	1	0	1	1	1	1	1	1	1	1	2	1	1	1	1	1	1	1	1	1	1	1	1	1	1	1	1	1	1	1	1	1	1	1	1	1
STAT	0	2	2	1	2	2	1	0	2	1	1	1	2	1	3	1	0	2	1	1	1	2	1	1	3	0	2	3	2	1	1	1	1	2	1	1	3	3	4	1	0	3	1	0	1	2	2	0	2
TATA box binding protein associated factor (TAF)	1	4	3	1	2	2	2	2	3	2	2	2	2	2	2	2	2	2	2	2	3	2	1	2	2	3	2	3	3	2	1	1	2	3	3	1	3	3	3	3	1	2	3	3	2	1	3	3	3
TATA-binding protein interacting (TIP20)	1	1	1	1	1	1	1	1	1	1	1	1	1	1	1	1	1	1	1	1	1	1	1	1	1	1	1	1	1	1	1	1	1	1	1	1	1	1	1	1	1	1	1	1	1	1	1	1	1
TATA-binding related factor	0	1	1	0	0	0	0	0	0	0	0	0	0	0	0	0	0	0	0	0	0	0	0	0	0	0	0	0	0	0	0	0	0	0	0	0	0	0	0	0	0	0	0	0	0	0	0	0	1
T-box	0	0	0	0	0	0	0	0	0	0	0	0	0	0	0	0	0	0	0	1	0	0	0	0	0	0	0	0	0	0	0	0	0	0	0	0	0	0	0	0	0	0	0	0	0	0	0	0	0
TEA/ATTS	0	1	1	1	1	1	1	1	1	1	1	1	2	1	1	1	1	1	1	1	1	1	1	0	1	1	1	0	0	0	1	1	1	1	1	0	1	1	1	1	1	0	1	1	0	0	1	1	1
TFIID	2	2	2	2	2	2	2	2	2	2	2	2	2	2	2	1	2	2	3	4	2	2	3	2	2	2	2	2	2	2	2	2	2	2	2	2	3	2	2	2	2	2	2	2	2	3	3	2	2
Trp repressor/replication initiator	0	0	0	0	1	0	0	0	0	0	0	0	0	0	0	0	0	1	2	0	0	0	0	0	0	0	0	0	0	0	0	0	0	0	0	0	0	0	0	0	0	0	0	0	0	0	2	0	0
Tubby TF	0	0	0	0	0	0	0	0	0	0	0	0	0	0	0	0	0	0	0	0	0	0	0	0	0	0	0	0	0	0	0	0	0	0	0	0	0	0	0	0	0	0	0	0	0	0	0	0	0
Viral DNA-binding protein	0	0	0	0	0	0	0	0	0	0	0	0	0	0	0	0	0	0	0	0	0	0	0	0	0	0	0	0	0	0	0	0	0	0	0	0	0	0	0	0	0	0	0	0	0	1	0	0	0
YL1	1	1	1	0	1	1	1	1	1	1	1	1	1	1	1	1	0	1	1	1	1	0	1	1	1	1	1	1	1	1	1	1	1	1	1	1	1	1	1	1	1	1	1	1	1	1	1	1	1
zf-A20	0	0	0	0	0	0	0	0	0	0	0	0	0	0	0	0	0	0	0	0	0	0	0	0	0	0	0	0	0	0	0	0	0	0	0	0	0	0	0	0	0	0	0	0	0	0	0	0	0
zf-BED	0	0	0	0	0	0	0	0	0	0	0	0	0	0	3	0	0	0	0	0	0	0	3	0	0	0	0	0	0	0	0	0	0	0	0	0	0	0	0	0	0	0	0	0	0	0	0	2	0
zf-GRF	0	0	6	0	0	0	0	1	0	0	0	0	0	0	0	0	0	0	0	1	1	1	1	2	1	0	1	0	0	2	2	1	1	0	0	3	2	2	1	2	3	2	0	0	0	2	2	1	0
zf-MIZ	2	2	2	1	3	3	3	2	3	3	3	3	1	3	3	3	3	3	3	3	3	3	3	3	3	3	3	3	3	3	3	3	3	3	3	2	3	2	2	2	3	3	3	3	3	3	2	1	2
zf-TAZ	0	0	0	0	0	0	0	0	0	0	0	0	0	0	0	0	0	1	0	0	0	1	0	0	0	0	0	0	0	0	0	0	0	0	0	0	0	0	0	0	0	0	0	0	0	0	0	0	0
Zn cluster	54	97	92	370	191	249	366	230	277	229	323	339	209	539	204	349	583	370	301	150	212	131	233	141	254	182	133	196	209	113	222	201	162	181	261	53	532	313	249	228	147	122	117	137	133	133	610	174	92
Zn-finger, NF-X1 type	1	3	4	3	2	1	3	2	4	1	1	2	1	2	0	3	2	3	3	2	2	3	1	1	1	5	0	1	2	1	2	1	1	2	3	0	1	2	0	2	2	2	0	2	0	2	3	1	2
B. Dual-specific TFs
bZIP + Helix-loop-helix DNA-binding	0	0	0	0	0	0	0	0	0	0	0	0	0	0	0	0	0	0	0	0	0	0	0	0	0	0	0	0	0	0	0	0	0	0	0	0	0	0	0	0	0	0	0	0	0	0	0	0	0
bZIP + Homeodomain-like	0	0	0	0	0	0	0	0	0	0	0	0	0	0	0	0	0	0	0	0	0	0	0	0	0	0	0	0	0	0	1	0	0	0	0	0	0	0	0	0	0	0	0	0	0	0	1	0	0
bZIP+C2H2	0	0	0	0	0	1	0	0	0	0	0	0	1	0	0	0	0	0	0	0	0	0	0	0	1	1	0	0	0	0	0	1	0	0	0	0	0	0	0	1	0	0	0	0	0	0	0	0	0
C2H2/CCHC/CCCH ZF + Homeodomain	0	1	0	2	0	2	2	1	1	2	2	1	3	2	2	2	2	4	1	0	1	0	3	2	4	10	1	4	4	1	2	0	0	2	1	0	5	3	3	1	1	1	3	2	1	2	3	1	0
Copper fist+Zn finger	0	0	0	0	0	0	0	0	0	0	1	0	0	1	0	0	1	0	0	0	0	0	0	0	0	0	0	0	0	0	1	0	0	0	1	0	0	0	0	0	0	0	0	0	0	0	1	0	0
GATA+Homeo	0	0	0	0	0	0	0	0	0	0	0	0	0	0	0	0	0	0	0	0	0	1	0	0	0	0	1	0	0	0	0	0	0	0	0	0	0	0	0	0	0	0	0	0	0	0	0	0	0
GATA+Zn cluster	0	0	0	0	0	0	0	0	0	0	0	0	0	0	0	0	0	0	0	0	0	0	0	0	0	0	1	0	0	0	0	0	1	0	0	0	0	0	0	0	0	0	0	0	0	0	0	0	0
Homeodomain+lambda repressor-like	0	0	0	0	0	0	0	0	0	0	0	0	0	0	0	0	0	0	0	0	0	0	0	0	0	0	0	0	0	0	0	0	0	0	0	0	0	0	0	0	0	0	0	0	0	0	0	0	0
Zn cluster + bZIP	0	0	0	0	0	0	0	0	1	0	0	0	0	0	0	0	0	0	0	0	0	0	1	0	0	0	0	0	0	0	1	0	0	0	1	0	0	0	0	1	0	0	0	0	0	0	0	0	0
Zn cluster + C2H2/CCHC/CCCH-type Zinc fingers	0	4	1	11	6	2	11	5	8	4	9	7	3	23	5	12	22	9	5	6	7	5	2	2	4	6	2	3	4	2	5	1	6	2	9	0	13	3	4	2	6	1	4	3	2	2	22	1	4
Zn_cluster+C2H2+Homeodomain	1	0	0	2	2	2	2	2	2	2	2	2	2	3	2	2	3	2	1	1	1	1	2	0	1	1	0	1	1	1	1	2	1	1	2	0	2	2	0	1	0	2	0	1	1	0	1	1	0
Zn_cluster+Homeodomain	0	0	0	1	0	0	0	1	0	0	0	0	0	0	0	0	1	0	0	0	0	0	0	0	1	0	1	1	1	0	0	0	0	1	0	0	0	0	1	0	0	0	0	1	0	0	1	1	1
[truncated: 151 more columns]
