# Supplementary material for: Transcription Factors in Fungi: TFome Dynamics, Three Major Families, and Dual-Specificity TFs
Source: Front Genet. 2017 May 4;8:53. doi: 10.3389/fgene.2017.00053 (PMC5415576; doi:10.3389/fgene.2017.00053)
Supplement: Table S7 — TFgFs in metazoa. [file Table7.XLSX]

## Sheet: Tabelle1
	Chordata (Primates, Non-primate mammals, Fish, Other)																																	Ecdysozoa (Arthropoda; Nematoda)
Speices	Chimp	Galago	Hsapiens	Macaca	MouseLemur	Orangutan	Tupaia	Armadillo	Bat	Btaurus	Cat	Dog	Elephant	GroundSquirrel	GuineaPig	Horse	Igel	Mouse	Opossum	Pika	Platypus	Rabbit	Rat	Shrew	Tenrek	Chicken	Xenopus	Drerio	Gastrosteus(fish)	Medaka	Takifugu	Tetraodon	Lancelet	Anopheles	Aphid	Bombyx_mori	Culex_pipiens_q.	Daphnia	Drosophila melanogaster	Flour_beetle	Honeybee	Nasonia_vitripennis(wasp)	Pediculus_humanusEA	YellowMosquito	Brugia_malayi(Nematode)	Celegans(WormBase)
#Protein-coding genes	20543	15443	22997	21905	16319	19944	15458	15539	16228	21746	14839	19304	15717	14827	14064	20736	14588	23873	19471	15843	17951	15438	22503	13187	16562	16736	18023	21322	20787	19686	18523	27991	50817	12457	34821	21302	14221	30940	14141	16422	13448	9254	11198	15419	11515	20054
C2H2/CCHC/C5HC2	679	400	752	687	456	598	354	515	441	479	415	337	506	386	350	560	302	650	733	351	243	390	494	279	446	243	350	401	341	352	334	401	1713	225	416	287	372	174	176	219	125	107	180	446	165	110
HTH/Homeodomain-like	204	139	229	210	169	203	128	115	143	203	117	205	139	116	105	204	109	258	188	151	147	130	216	95	174	149	202	286	253	276	265	296	239	98	160	133	102	143	110	127	93	86	112	101	66	91
HLH, helix-loop-helix	89	49	102	95	61	87	45	63	54	95	43	87	53	46	43	74	52	100	97	60	69	49	101	37	55	69	85	117	127	113	127	119	134	44	62	36	50	50	56	50	43	32	50	56	30	40
Glucocorticoid receptor-like	45	32	48	46	36	46	36	30	37	44	37	46	30	30	33	48	30	46	44	41	33	34	43	25	40	35	44	68	66	63	66	70	53	21	17	17	20	28	21	20	19	13	21	20	35	270
bZIP	45	27	49	47	35	42	30	29	26	48	24	47	27	17	23	44	23	48	42	29	32	26	48	19	24	33	48	66	58	58	54	57	49	23	28	19	22	22	21	22	11	19	22	22	17	24
p53	38	34	38	40	35	40	24	24	36	35	30	38	41	29	32	39	24	40	45	33	30	31	36	22	29	34	34	42	42	44	50	64	35	18	18	23	25	18	19	21	17	17	19	27	7	28
Fork head TF	38	15	49	41	25	38	16	20	20	39	23	37	17	20	16	23	21	44	38	26	27	20	36	13	22	27	45	59	49	48	53	60	49	15	16	18	18	17	19	19	13	15	17	21	11	15
Ets	27	27	28	31	27	28	20	21	21	27	19	26	19	20	21	29	22	29	24	22	24	21	27	16	25	21	20	22	29	29	29	30	20	7	9	7	9	10	8	9	8	5	9	8	6	10
lambda repressor/POU	15	8	17	10	12	11	6	8	11	16	8	12	8	5	7	12	6	14	14	11	10	9	13	7	9	6	14	18	18	17	20	16	9	4	3	3	5	4	5	4	4	3	4	3	5	3
E2F_TDP	10	8	10	14	8	11	8	7	10	11	8	11	6	10	8	10	9	10	10	9	8	9	9	3	11	8	9	8	9	10	9	11	7	3	4	3	3	4	3	3	2	3	2	3	4	4
Cold-shock DBD	8	9	8	9	7	7	7	5	10	9	5	14	7	7	5	10	8	9	10	7	8	10	17	6	12	7	7	8	9	8	9	9	7	4	4	2	3	4	4	4	2	2	5	5	3	5
SMAD MH1 domain	8	6	8	8	8	7	6	7	5	8	4	8	7	5	6	8	4	8	9	6	6	6	8	5	8	7	10	12	14	12	13	13	8	3	8	6	5	3	4	6	3	4	5	3	7	6
STAT	7	7	7	7	7	7	7	7	6	8	6	6	7	7	6	9	7	7	6	7	7	6	6	6	7	3	7	7	8	6	7	9	5	2	3	2	3	1	1	1	1	1	1	1	1	2
MADS-box/SRF	5	5	5	5	4	5	2	4	5	4	3	5	2	4	3	5	4	5	5	4	3	4	4	3	2	3	3	7	8	5	8	8	6	3	4	3	3	2	2	2	2	2	2	4	2	2
Tubby TF	6	4	5	4	4	5	4	3	5	5	5	5	4	5	3	5	4	5	5	5	4	5	4	3	5	4	4	6	6	5	6	7	2	2	2	2	3	2	2	2	2	1	2	3	2	2
zf-A20	4	2	4	4	3	4	4	4	4	4	2	4	3	6	3	4	2	4	5	4	3	4	3	2	3	5	3	7	7	7	7	8	6	2	3	3	2	2	1	2	2	3	2	3	2	2
AP-2	5	3	5	5	5	5	2	3	8	5	5	4	4	3	1	5	5	5	5	5	5	3	5	3	4	5	4	5	5	4	5	5	2	1	1	1	1	1	1	1	1	1	1	1	3	4
TEA/ATTS	4	4	4	4	4	4	2	2	4	4	3	4	4	3	3	4	4	4	3	4	4	4	4	4	3	3	2	3	5	4	5	5	1	1	1	2	1	1	1	1	2	1	1	2	3	1
RFX_DNA_binding	7	5	7	8	6	7	5	5	6	8	7	8	5	5	4	8	5	7	7	2	6	3	6	4	7	5	6	6	8	9	9	9	5	0	2	1	2	3	2	2	2	1	3	2	1	1
zf-MIZ	5	5	6	6	3	6	5	1	5	6	4	5	2	4	6	6	5	6	7	5	5	3	6	3	6	4	6	5	5	8	7	9	3	2	13	2	2	0	2	2	1	2	2	2	1	2
zf-TAZ	2	2	2	2	2	2	2	2	2	2	2	2	2	2	2	2	2	2	2	2	2	2	2	3	2	2	2	4	4	4	5	6	9	1	1	1	2	4	1	1	2	1	1	0	1	6
Zn-finger, NF-X1 type	2	2	2	1	2	2	2	2	2	2	1	2	2	2	2	2	2	2	2	2	2	2	1	2	2	2	2	1	2	0	2	2	2	2	1	1	3	2	2	2	2	1	2	3	1	1
Not1	1	1	1	1	1	1	1	1	1	1	0	1	1	1	1	1	1	1	1	1	1	1	1	1	1	1	1	1	1	1	1	1	2	1	1	1	1	2	1	1	1	1	2	2	1	1
DNA-binding domain	7	7	9	7	7	9	6	4	7	7	7	7	6	6	6	7	7	8	11	7	5	7	8	4	6	4	8	6	9	7	7	5	7	2	8	3	3	6	3	3	1	1	4	2	0	0
DM DNA-binding	6	3	6	5	4	6	4	3	3	7	2	7	3	4	2	1	3	7	6	4	4	5	7	0	0	3	3	5	6	4	6	5	13	3	3	3	4	5	4	3	2	1	3	2	4	11
SAND-like	8	5	8	6	7	8	6	2	4	6	4	7	5	4	3	7	2	9	4	6	3	3	7	2	5	3	2	5	5	4	5	7	5	1	3	1	0	0	1	1	1	1	1	1	1	4
Heat shock factor (HSF)-type	4	2	5	4	3	4	3	2	5	7	2	4	2	3	3	7	3	5	4	3	4	2	5	2	3	7	3	4	3	3	11	8	3	1	0	0	1	2	1	2	1	1	2	1	1	2
GCM-like	2	2	2	2	2	2	2	2	2	2	2	3	2	2	3	2	2	2	2	2	2	2	2	1	2	2	2	1	1	1	2	1	3	2	1	1	2	1	2	1	1	1	1	2	0	0
lambda repressor-like	1	2	1	4	1	1	1	0	1	6	1	1	1	1	2	1	1	1	1	1	3	0	2	1	1	1	4	1	1	0	1	1	3	1	3	1	2	1	1	1	8	1	1	1	1	1
CCAAT-BindingTF	1	1	1	1	1	1	0	1	1	2	1	1	1	1	1	1	2	1	1	0	1	1	1	1	1	1	1	2	1	1	1	1	2	1	2	1	1	1	1	1	1	1	1	0	1	2
SGT1	1	1	1	1	1	1	1	1	1	1	1	1	1	1	1	1	1	1	1	1	1	1	1	1	1	1	1	1	0	1	1	1	2	1	1	0	1	1	1	1	1	1	1	1	0	1
YL1	1	1	1	1	1	1	1	1	1	1	1	1	1	1	0	2	1	1	1	1	0	0	1	0	1	1	1	2	1	1	1	1	2	1	1	1	1	1	1	1	1	1	1	1	1	1
zf-GRF	6	4	6	5	5	4	4	3	6	6	4	7	5	5	4	6	5	7	7	5	6	2	7	6	6	5	4	6	5	5	5	4	6	1	0	0	0	2	1	2	0	0	1	1	2	1
Myogenic Basic domain	4	3	4	4	3	4	4	5	4	4	4	4	4	2	2	4	2	4	4	4	3	2	4	5	3	4	4	4	4	4	5	7	10	0	0	2	2	0	1	1	1	1	1	1	0	0
Fez1	3	4	4	4	4	4	3	3	4	4	3	4	3	3	0	4	3	4	4	4	3	2	4	1	3	3	4	3	5	5	5	5	1	1	1	1	1	1	1	1	0	0	1	1	0	0
AF-4	4	3	4	4	4	4	4	4	4	4	3	6	4	4	4	5	4	4	5	4	6	4	4	4	4	6	3	2	4	5	3	3	2	1	0	0	1	1	0	1	1	0	1	1	0	0
CG-1	2	2	2	1	2	2	2	1	2	2	2	1	1	2	2	2	1	2	2	2	0	2	1	1	1	0	2	1	3	1	3	5	2	1	0	0	1	1	1	1	1	0	1	1	0	1
GCN5L1	1	1	1	1	1	1	1	0	1	2	1	1	1	1	1	2	1	1	0	1	0	1	1	0	2	0	1	1	1	1	0	1	2	1	1	0	1	1	1	1	1	1	1	1	1	1
GATA	4	3	5	5	4	5	2	4	4	5	5	5	3	3	3	4	0	4	5	4	3	3	4	3	1	3	4	5	5	6	6	7	2	0	0	1	0	0	0	0	1	1	1	0	1	1
zf-BED	3	0	4	5	1	4	0	1	2	3	2	3	2	2	1	3	0	1	2	0	2	1	1	2	1	1	4	6	4	6	0	5	0	1	49	4	0	12	5	3	0	2	8	0	4	5
Winged helix DNA-binding	3	1	5	3	3	3	4	4	2	33	4	4	4	2	3	4	1	2	1	4	4	2	1	2	2	1	5	2	1	2	6	5	10	0	0	0	1	0	1	0	0	0	0	0	2	2
SART-1	1	1	1	1	1	1	3	2	1	1	1	1	1	0	0	1	0	1	1	1	0	0	2	0	0	0	1	1	1	0	0	1	2	1	1	2	1	3	1	1	1	2	1	2	1	1
IRF	8	8	9	8	6	9	5	5	6	10	7	9	5	7	3	9	6	9	9	8	5	6	8	4	6	8	10	13	12	10	12	15	18	0	0	0	0	0	0	0	0	0	0	0	0	0
Myc_N	4	3	3	3	3	3	2	3	1	3	2	3	4	3	2	3	2	5	2	3	2	1	4	1	2	3	3	5	4	4	4	4	1	0	0	0	0	0	0	0	0	0	0	0	0	0
Churchill	1	2	1	1	1	1	1	1	1	1	0	1	0	1	0	1	1	1	1	1	1	1	1	1	1	0	1	1	1	1	1	1	2	0	0	0	0	1	0	0	0	0	0	0	0	0
zf-C4	1	2	0	0	1	0	1	1	0	0	1	0	1	2	1	1	2	1	0	0	0	4	1	1	1	0	0	0	0	2	0	3	0	0	0	3	0	0	0	1	1	2	0	1	1	0
HTH_11	1	1	1	1	1	1	0	0	1	1	1	1	0	0	1	1	1	1	0	1	0	0	1	1	1	0	0	0	0	0	0	0	0	0	0	0	0	0	0	0	0	0	0	0	0	0
A DBD in eukar_trans_factor	0	0	2	0	0	2	2	0	4	0	2	0	0	2	0	0	2	2	0	2	2	0	0	0	0	0	0	0	0	2	5	4	0	0	0	0	0	5	0	0	2	0	0	0	0	3
BESS	0	0	0	0	0	0	0	0	0	0	0	0	0	0	0	0	0	0	0	0	0	0	0	0	0	0	0	2	2	1	0	4	0	3	94	16	10	1	20	8	1	2	0	11	2	0
NDT80_PhoG	0	0	0	0	0	0	1	1	1	0	1	0	0	0	0	0	1	0	0	0	0	0	0	0	0	0	0	0	1	0	0	0	0	0	0	0	0	0	0	0	0	0	0	0	0	0
T-box	0	0	0	0	0	0	0	0	0	0	0	0	0	0	1	0	0	0	0	0	0	0	0	0	1	0	0	0	0	0	0	1	0	0	0	1	0	0	0	0	0	0	0	0	0	0
Bacterial regulatory protein GntR, HTH	0	0	0	0	0	0	0	0	0	0	0	0	0	0	0	0	0	0	0	0	0	0	0	0	0	0	2	0	0	0	0	0	0	0	2	0	0	0	0	0	3	0	0	0	0	0
Bacterial regulatory protein, MerR	0	0	0	0	0	0	0	0	0	0	0	0	0	0	0	0	0	0	0	0	0	0	0	0	0	0	4	0	0	0	0	0	0	0	0	0	0	0	0	0	2	0	0	0	0	0
KorB DBD-like	0	0	0	0	0	0	0	0	0	0	0	0	0	0	0	0	0	0	0	0	0	0	0	0	0	0	0	4	0	1	0	0	0	0	0	0	0	0	0	0	0	0	0	0	0	0
Bacterial regulatory protein, Crp	0	0	0	0	0	0	0	0	0	0	0	0	0	0	0	0	0	0	0	0	0	0	0	0	0	0	1	0	0	0	0	0	0	0	0	0	0	1	0	0	0	0	0	0	0	0
Bacterial regulatory protein, MarR	0	0	0	0	0	0	0	0	0	0	0	0	0	0	0	0	0	0	0	0	0	0	0	0	0	0	0	0	0	0	0	0	0	0	0	0	1	0	0	0	1	0	0	0	0	0
C-term effector domain of the bipartite response regulators	0	0	0	0	0	0	0	0	0	0	0	0	0	0	0	0	0	0	0	0	0	0	0	0	0	0	0	0	0	0	0	0	0	0	1	0	0	1	0	0	0	0	0	0	0	0
HTH_6	0	0	0	0	0	0	0	0	0	0	0	0	0	0	0	0	0	0	0	0	0	0	0	0	0	0	1	0	0	0	0	0	0	0	0	0	0	0	0	0	1	0	0	0	0	0
Putative DNA binding	0	0	0	0	0	0	0	0	0	0	0	0	0	0	0	0	0	0	0	0	0	0	0	0	0	0	0	0	0	0	0	0	0	0	0	0	1	0	0	0	0	0	0	1	0	0
Bacterial regulatory protein, DeoR N-terminal	0	0	0	0	0	0	0	0	0	0	0	0	0	0	0	0	0	0	0	0	0	0	0	0	0	0	0	0	0	0	0	0	0	0	1	0	0	0	0	0	0	0	0	0	0	0
Bacterial regulatory protein, LacI	0	0	0	0	0	0	0	0	0	0	0	0	0	0	0	0	0	0	0	0	0	0	0	0	0	0	0	1	0	0	0	0	0	0	0	0	0	0	0	0	0	0	0	0	0	0
HTH_5	0	0	0	0	0	0	0	0	0	0	0	0	0	0	0	0	0	0	0	0	0	0	0	0	0	0	0	0	0	0	0	0	0	0	1	0	0	0	0	0	0	0	0	0	0	0
KilA-N	0	0	0	0	0	0	0	0	0	0	0	0	0	0	0	0	0	0	0	0	0	0	0	0	0	0	0	0	0	0	0	0	0	0	1	0	0	0	0	0	0	0	0	0	0	0
LytTR	0	0	0	0	0	0	0	0	0	0	0	0	0	0	0	0	0	0	0	0	0	0	0	0	0	0	1	0	0	0	0	0	0	0	0	0	0	0	0	0	0	0	0	0	0	0
Rrf2	0	0	0	0	0	0	0	0	0	0	0	0	0	0	0	0	0	0	0	0	0	0	0	0	0	0	0	0	0	0	0	0	0	0	1	0	0	0	0	0	0	0	0	0	0	0
SirB	0	0	0	0	0	0	0	0	0	0	0	0	0	0	0	0	0	0	0	0	0	0	0	0	0	0	0	0	0	0	0	0	0	0	1	0	0	0	0	0	0	0	0	0	0	0
Trans_reg_C	0	0	0	0	0	0	0	0	0	0	0	0	0	0	0	0	0	0	0	0	0	0	0	0	0	0	0	0	0	0	0	0	0	0	0	0	0	1	0	0	0	0	0	0	0	0
HTH_1+Winged helix DBD	0	0	0	0	0	0	0	0	0	1	0	0	0	0	0	0	0	0	0	0	0	0	0	0	0	0	9	0	0	0	0	0	0	0	3	0	0	1	0	0	3	0	0	0	0	0
HxlR-like helix-turn-helix+Winged helix DBD	0	0	0	0	0	0	0	0	0	0	0	0	0	0	0	0	0	0	0	0	0	0	0	0	0	0	2	0	0	0	0	0	0	0	1	0	0	0	0	0	1	0	0	0	0	0
B. Dual-specific TFs
Homeodomain+Glucocorticoid receptor-like	12	10	12	12	9	10	5	7	9	11	6	10	6	6	4	10	8	12	10	10	7	7	12	2	9	8	11	19	17	14	17	11	7	9	7	1	8	7	7	6	7	7	7	10	2	7
Glucocorticoid receptor-like (DBD)+GATA	9	6	9	9	7	8	4	3	10	9	6	8	6	3	4	7	8	10	9	5	5	5	9	3	8	7	8	12	10	11	11	12	7	3	8	5	6	4	5	6	2	4	5	6	5	12
CUT, Homeodomain+CUT	6	4	7	5	6	7	6	2	6	6	7	7	4	4	4	4	5	7	7	6	5	4	7	4	5	4	5	8	10	7	12	11	3	2	2	3	2	3	2	2	2	2	4	2	3	6
C2H2/CCHC/CCCH ZF + Homeodomain	3	2	3	3	3	3	2	1	3	4	3	3	2	3	2	2	3	4	3	3	1	2	3	2	2	2	3	1	3	3	3	4	7	2	2	4	5	1	2	2	3	3	5	2	2	2
bZIP+C2H2	3	1	3	0	2	3	1	2	2	3	1	2	1	2	1	1	1	3	2	3	2	2	2	3	2	2	2	3	5	3	5	3	1	0	0	0	1	1	0	1	1	1	0	1	0	0
Homeodomain+lambda repressor-like	3	3	3	2	2	2	2	1	3	3	2	3	1	1	1	3	3	3	3	3	1	2	2	2	1	3	3	6	4	5	5	4	9	0	0	0	0	0	0	0	0	0	0	0	1	1
zf-C2H2+Glucocorticoid receptor-like	0	0	0	0	0	0	0	0	0	0	0	0	0	0	0	0	0	0	0	0	1	0	0	0	0	0	0	0	0	0	0	0	0	43	13	14	103	1	76	48	2	5	16	137	0	0
C2H2+GATA	0	0	0	0	0	0	0	0	0	0	0	0	0	0	0	0	0	0	0	0	0	0	0	0	0	0	0	0	0	0	0	0	0	1	0	0	1	0	1	1	1	0	1	1	0	0
GATA+Homeo	0	0	0	0	0	0	0	0	0	0	0	0	0	0	0	0	0	0	0	0	0	0	0	0	0	0	0	0	0	0	0	0	1	0	0	1	0	0	0	0	0	1	0	0	0	1
